# Supplementary material for: Association of BCC Module Roll-Out in SHG meetings with changes in complementary feeding and dietary diversity among children (6–23 months)? Evidence from JEEViKA in Rural Bihar, India
Source: PLoS One. 2023 Jan 5;18(1):e0279724. doi: 10.1371/journal.pone.0279724 (PMC9815627; doi:10.1371/journal.pone.0279724)
Supplement: S1 Data — (ZIP) [file pone.0279724.s014.zip]

Archive with 1 entries (1 files):
- Data_deidentified.dta
